# Supplementary material for: COVID-19 Symptoms and Mental Health Outcomes among Italian Healthcare Workers: A Latent Class Analysis
Source: Healthcare (Basel). 2024 Jul 15;12(14):1403. doi: 10.3390/healthcare12141403 (PMC11275353; doi:10.3390/healthcare12141403)
Supplement: Supplementary file 1 [file healthcare-12-01403-s001.zip]

Archive with 3 entries (3 files):
- Supplementary Materials figures.pdf
- Supplementary Materials survey english v.pdf
- Supplementary Materials survey ita v.pdf
